# Supplementary material for: Exploring a Therapeutic Gold Mine: The Antifungal Potential of the Gold-Based Antirheumatic Drug Auranofin
Source: Int J Mol Sci. 2025 Aug 16;26(16):7909. doi: 10.3390/ijms26167909 (PMC12386961; doi:10.3390/ijms26167909)
Supplement: Supplementary file 1 [file ijms-26-07909-s001.zip]

Archive with 1 entries (1 files):
- ijms-3752346-supplementary.pdf
